# Supplementary material for: Knowledge and attitude of pregnant women in the Kingdom of Saudi Arabia toward Noninvasive prenatal testing: A single center study
Source: Mol Genet Genomic Med. 2022 Apr 28;10(7):e1960. doi: 10.1002/mgg3.1960 (PMC9266591; doi:10.1002/mgg3.1960)
Supplement: Supplementary file 1 — Appendix S1 [file MGG3-10-e1960-s001.xlsx]

## Sheet: Dataset
Background questions								1. Have any examinations been performed on your fetus?								2. I think that examinations aiming to detect fetal abnormalities are …				3. What is your attitude towards:				4. How would you react upon having a child with a chromosomal aberration (such as Down syndrome)	5. How likely do you think it is that your expected child has a chromosomal aberration?	6a. What do you think is a high probability of having a child with a chromosomal aberration?	6b. What do you think is yourprobability of having a child with a chromosomal aberration?	7a. Have you heard that it is possible to take a blood sample in early pregnancy that with high accuracy can tell if the fetus has a chromosomal aberration?	7b. Would you like to have such a test if it was available?	7c. Would you need information to help your decision if to perform such a test?	If yes, how would you like to receive the information?						7d. If this blood sample would not be covered by the national health insurance, would you be willing to pay by yourself?	If yes, how much would you be willing to pay?	What information would you like to get after undergoing NIPT?				What affects your decision to undergo chromosomal examinations on your fetus?
Participant code	Age (years)	Gestational week	Parity	Number of previous miscarriages	Mother tongue	Highest completed education, 1=Primary school; 2=high school; 3=University, 2 years or more; 4=Other	Which other?	0=no; 1=yes	FCT, 0=no; 1=yes	Amniocentesis, 0=no; 1=yes	CVS, 0=no; 1=yes	Ultrasound, 0=no; 1=yes	Week of ultrasound	Other, 0=no; 1=yes	Which other?	1=Good; 5=Bad	1=Frightening; 5=Not frightening	1=Not calming; 5=Calming	1=Not self-evident; 5=Self-evident	FCT; 5=Very positive; 1=Very negative; 0=Not familiar with the method	Amniocentesis/CVS; 5=Very positive; 1=Very negative; 0=Not familiar with the method	Ultrasound; 5=Very positive; 1=Very negative; 0=Not familiar with the method	NIPT; 5=Very positive; 1=Very negative; 0=Not familiar with the method	1=It would not matter; 2=Negatively; 3=Very Negatively	1=Very likely; 5=Not likely at all	1=1:20,000; 2=1:10,000; 3=1:2000; 4=1:1000; 5=1:200; 6=1:100; 7=1:20; 8=1:10; 9=1:2; 10=1:1; 0=I don't know	1=1:20,000; 2=1:10,000; 3=1:2000; 4=1:1000; 5=1:200; 6=1:100; 7=1:20; 8=1:10; 9=1:2; 10=1:1; 0=I don't know	0=no; 1=yes	1=No, absolutely not; 5=Yes, I am completely sure	0=no; 1=yes	Oral information by the midwife at the maternity clinic, 0=no; 1=yes	A separate visit to a doctor/midwife, 0=no; 1=yes	Written information, 0=no; 1=yes	Information on the internet, 0=no; 1=yes	Other, 0=no; 1=yes	Which other:	0=no; 1=yes	1=€50; 2=€100; 3=€200; 4=€500; 5=€1000; 6=€5000	The fetal sex, 0=no; 1=yes	If the fetus has Down syndrome, 0=no; 1=yes	If the fetus has another, more severe chromosomal abnormality, 0=no; 1=yes	All chromosomal abnormalities that are detectable,0=no; 1=yes	Expectations from others, 0=no; 1=yes	Worry about the baby's health, 0=no; 1=yes	The values of the society, 0=no; 1=yes	I do not see any reason to decline, 0=no; 1=yes	It is important to know the fetal sex, 0=no; 1=yes	Everyone else is having such tests, 0=no; 1=yes	I want to know as much as possible, 0=no; 1=yes
[truncated: 11 more columns]
